# Supplementary material for: Digital Competence as Psychological Defense: Impact of Digital Competence on Problematic Mobile Use Among Paraguayan University Students
Source: Behav Sci (Basel). 2025 Dec 5;15(12):1687. doi: 10.3390/bs15121687 (PMC12729974; doi:10.3390/bs15121687)
Supplement: Supplementary file 1 [file behavsci-15-01687-s001.zip]

Archive with 1 entries (1 files):
- behavsci-3955389-supplementary.pdf
